# Supplementary material for: Microaxial Left Ventricular Assist Device in Cardiogenic Shock: A Systematic Review and Meta-Analysis
Source: Life (Basel). 2022 Oct 18;12(10):1629. doi: 10.3390/life12101629 (PMC9605512; doi:10.3390/life12101629)
Supplement: Supplementary file 1 [file life-12-01629-s001.zip]

Archive with 1 entries (1 files):
- life-1973239-supplementary.pdf
